# Supplementary material for: Health perspectives after intensive care unit-discharge: Insights from patient and family interviews
Source: Int J Nurs Stud Adv. 2025 Nov 15;10:100457. doi: 10.1016/j.ijnsa.2025.100457 (PMC12686646; doi:10.1016/j.ijnsa.2025.100457)
Supplement: Supplementary file 1 [file mmc1.zip]

Archive with 5 entries (5 files):
- suppl file_ table S1_Interviewguide related to RAND-36.docx
- Suppl file_fig.S1-visual of contentanalysis_v1.1_caption.jpg
- Suppl file_fig.S1-visual of contentanalysis_v1.1_NO capt.jpg
- Suppl file_tabel S2_coding scheme.docx
- Supplementary file_Health persp_clean version.docx
